# Supplementary material for: 3D‐reconstructions of zygospores in Zygnema vaginatum (Charophyta) reveal details of cell wall formation, suggesting adaptations to extreme habitats
Source: Physiol Plant. 2023 Aug 23;175(4):e13988. doi: 10.1111/ppl.13988 (PMC10953328; doi:10.1111/ppl.13988)
Supplement: Supplementary file 1 — FILE S1. Alignment of the sequences used to build phylogenetic tree shown in Figure 2. MOVIE S2. FIB SEM generated stack of frames of a young Zygnema vaginatum zygospore. https://figshare.com/s/637190524e99459e5b4e. MOVIE S3. FIB SEM generated stack of frames of an intermediate stage of Zygnema vaginatum zygospore maturation. https://figshare.com/s/30519eddaac8274263aa. MOVIE S4. FIB SEM generated stack of frames of a mature Zygnema vaginatum zygospore. https://figshare.com/s/11bdf9f4e7ee785e7f9f. [file PPL-175-0-s001.fas]

>B
AGACTTACCTACTATACTCCTGATTATGAGACCAAAGAAACCGACATTTTAGCTGCATTCCGCATGACTCCTCAAGCTGGAGTTCCACCCGAAGAAGCAGGCGCTGCTGTAGCAGCAGAATCTTCTACTGGTACATGGACTACTGTTTGGACCGATGGCTTAACTAGTCTAGATCGCTACAAAGGTAGATGCTATGATATTGAACCAGTTCCTGGCGAAGAGAACCAATACATTGTATATGTAGCATATCCTCTAGACCTATTCGAAGAAGGCTCTGTAACCAACTTATTCACCTCTATTGTAGGAAACGTATTTGGCTTCAAAGCACTTCGAGCTTTGCGTTTAGAAGATTTGCGTATTCCTCCAGCTTACTCCAAAACCTTCCAAGGTCCTCCTCATGGTATTCAAGTAGAAAGAGATAAGATCAACAAATATGGACGTCCTTTGCTAGGTTGTACTATTAAACCTAAATTAGGTCTATCTGCAAAAAACTACGGTAGAGCAGTTTATGAAGTTTTACGTGGTGGTTTGGATTTCACTAAAGATGATGAAAACGTAACTTCTCAACCATTCATGCGTTGGAGAGATCGATTCTTGTTCTGTGCTGAAGCAATTTACAAAGCTCAAGCTGAGACTGGAGAAATTAAAGGACATTACTTAAACGCTACTGCAGGTACTTGTGAAGAAATGCTGAAAAGAGCAGAATATGCTAAAGAACTTGGAGTACCTATTGTTATGCATGACTACTTGACAGGTGGCTTTACTGCTAATACCAGTTTGGCTCATTATTGTCGTGATAATGGTCTACTTCTACACATTCACCGTGCTATGCACGCAGTTATTGATAGACAAAAAAATCACGGTATCCATTTCCGTGTACTAGCAAAAGCACTTCGTCTATCCGGTGGAGATCATATTCACTCTGGAACTGTTGTAGGTAAACTTGAAGGTGAACGTGAAGTAACTCTTGGATTTGTAGACTTGCTTCGTGATGACTATATTGAAAAAGACCGTAGTCGTGGAATTTACTTCACGCAAGATTGGGTATCTATGCCAGGTGTATTACCTGTAGCATCTGGAGGTATTCACGTTTGGCATATGCCTGCTCTTACCGAAATTTTCGGTGATGACTCTGTATTACAGTTTGGTGGCGGTACTTTAGGCCATCCTTGGGGTAATGCACCTGGAGCAGTTGCAAACCGTGTTGCATTAGAAGCATGTGTTCAAGCTCGTAATGAAGGACGTGATCTTGCTCGTGAAGGTAATGACGTAATTCGTGAGGCTACCAAA
>S
AGACTTACCTACTATACTCCTGATTATGAGACCAAAGAAACCGACATTTTAGCTGCATTCCGCATGACTCCTCAAGCTGGAGTACCACCAGAAGAAGCAGGTGCTGCTGTAGCAGCAGAATCTTCTACTGGTACATGGACTACTGTTTGGACCGATGGTCTAACTAGTCTAGATCGCTACAAAGGTAGATGTTATGATATTGAGCCAGTTGCTGGCGAAGAAAACCAATACATTGTATATGTAGCTTACCCTATCGATTTATTCGAAGAAGGCTCTGTAACCAATTTGTTTACCTCTATTGTAGGAAACGTATTTGGATTTAAAGCGCTTCGAGCTTTGCGTTTAGAAGATTTGCGTATTCCTCCAGCTTATTCTAAAACTTTCCAAGGTCCTCCTCATGGTATTCAAGTAGAAAGAGACAAGCTGAACAAATATGGACGTCCTTTGCTAGGTTGTACTATTAAACCTAAATTAGGTTTATCTGCAAAAAACTACGGTAGAGCAGTTTATGAAGTTTTACGTGGTGGCTTGGACTTTACTAAAGATGATGAAAACGTAACTTCTCAACCATTCATGCGTTGGAGAGATCGTTTCTTATTCTGTGCTGAAGCAATTTACAAAGCTCAAGCTGAGACTGGAGAAATTAAAGGACATTACTTAAACGCTACTGCAGGTACTTGCGACGAAATGCTGAAAAGAGCAGAATATGCTAAAGAGCTTGGAGTACCTATTGTTATGCATGACTATTTAACAGCTGGCTTTACTGCTAATACCACTTTGGCTCTTTATTGTCGTGATAATGGTCTACTTCTACATATCCACCGTGCTATGCATGCAGTTATTGATAGACAAAAAAATCACGGTATTCATTTCCGTGTACTAGCAAAAGCACTTCGTATGTCTGGTGGAGATCATATTCACTCTGGAACTGTTGTAGGTAAACTTGAAGGTGAACGTGGAGTAACTCTTGGATTTGTAGATTTACTTCGTGATGATTATATTGAAAAAGATCGTAGTCGTGGAATTTATTTCACCCAGGATTGGGTATCTATGCCAGGTGTATTGCCTGTAGCATCTGGTGGTATTCACGTTTGGCATATGCCTGCGCTTACCGAAATTTTTGGTGATGACTCTGTATTACAATTTGGTGGCGGTACTTTGGGCCATCCTTGGGGTAATGCACCTGGAGCAGTTGCAAACCGTGTTGCATTAGAAGCATGTGTTCAAGCTCGTAATGAAGGACGTGATCTTGCTCGTGAAGGCAATGACGTAATTCGTGATGCAGCAAAA
>J
AGACTTACCTACTATACTCCTGATTATGAGACCAAAGAAACCGACATTTTAGCTGCATTCCGCATGACTCCTCAAGCTGGAGTTCCACCCGAAGAAGCAGGCGCTGCTGTAGCAGCAGAATCTTCTACTGGTACATGGACTACTGTTTGGACCGATGGCTTAACTAGTCTAGATCGCTACAAAGGTAGATGCTATGATATTGAACCAGTTCCTGGCGAAGAAAACCAATACATTGTATATGTAGCGTATCCTCTAGACCTATTCGAAGAAGGCTCTGTAACCAACTTGTTCACCTCTATTGTAGGAAACGTATTTGGATTCAAAGCACTTCGAGCTCTGCGTTTAGAAGATTTGCGTATTCCTCCAGCTTACTCCAAAACCTTCCAAGGTCCTCCTCATGGTATTCAGGTAGAAAGAGATAAGATCAACAAATATGGACGTCCTTTGCTAGGTTGTACTATTAAACCTAAATTAGGTCTATCTGCAAAAAACTACGGTAGAGCAGTTTATGAAGTTTTACGTGGTGGCTTGGACTTCACTAAAGATGATGAAAACGTAACTTCTCAACCATTCATGCGTTGGAGAGATCGATTCTTGTTCTGTGCTGAAGCAATTTACAAAGCTCAAGCTGAGACTGGAGAAATCAAAGGACATTACTTAAACGCTACTGCAGGTACTTGTGAAGAAATGCTGAAAAGAGCAGAATATGCTAAAGAACTTGGAGTACCTATTGTTATGCATGACTACTTAACAGGTGGTTTTACTGCTAACACCAGTTTGGCTCATTATTGTCGTGATAATGGTCTACTTCTACACATTCACCGTGCTATGCACGCAGTTATTGATAGACAGAAAAATCACGGTATTCATTTCCGTGTACTAGCGAAAGCACTTCGTATGTCCGGTGGAGATCATATTCACTCTGGAACTGTTGTAGGTAAACTTGAAGGTGAACGTGAAGTAACTCTTGGATTTGTAGACTTACTTCGTGATGATTATATTGAGAAAGACCGTAGTCGTGGAATTTACTTCACCCAAGATTGGGTATCTATGCCAGGTGTATTGCCTGTAGCATCTGGTGGTATTCACGTTTGGCATATGCCTGCTCTTACCGAAATTTTCGGTGATGACTCTGTATTACAGTTTGGTGGCGGTACTTTAGGCCATCCTTGGGGTAATGCACCTGGAGCAGTTGCAAACCGTGTTGCATTAGAAGCATGTGTTCAAGCTCGTAATGAAGGACGTGATCTTGCTCGTGAAGGTAATGACGTAATTCGTGAGGCTACCAAA
>O
AGACTTACCTACTATACTCCTGATTATGAGACCAAAGAAACCGACATTTTAGCTGCATTCCGCATGACTCCTCAAGCTGGAGTTCCACCAGAAGAAGCAGGCGCTGCTGTAGCAGCAGAATCTTCTACTGGTACATGGACTACTGTTTGGACCGATGGCTTAACTAGTCTAGATCGCTACAAAGGTAGATGCTATGATATTGAACCAGTTCCTGGCGAAGAGAACCAATACATCGTATATGTAGCGTATCCTCTAGACCTATTCGAAGAAGGCTCTGTAACCAACTTGTTCACCTCTATCGTAGGAAACGTATTTGGATTTAAAGCACTTCGAGCTTTGCGTTTAGAAGATTTACGTATTCCTCCAGCTTACTCTAAAACCTTCCAAGGTCCTCCTCATGGTATTCAAGTAGAAAGAGATAAGATCAACAAATATGGACGTCCTTTGCTAGGTTGTACTATTAAACCTAAATTAGGTCTATCTGCAAAAAACTACGGTAGAGCAGTTTATGAAGTTTTACGTGGTGGTTTGGATTTCACTAAAGATGATGAAAACGTAACTTCTCAACCATTCATGCGTTGGAGAGATCGATTCTTGTTCTGTGCTGAAGCAATTTACAAAGCTCAAGCTGAAACTGGAGAAATCAAAGGACATTACTTAAACGCTACTGCAGGTACTTGTGAAGAAATGCTGAAAAGAGCAGAATATGCTAAAGAACTTGGAGTACCTATTGTTATGCATGACTACTTAACAGGTGGTTTTACTGCTAACACCAGTTTGGCTCATTATTGTCGTGATAATGGTCTGCTTCTACACATTCACCGTGCTATGCACGCAGTTATCGATAGACAAAAAAATCACGGTATTCATTTCCGTGTACTAGCAAAAGCACTTCGTCTATCCGGTGGAGATCATATTCACTCTGGAACTGTTGTAGGTAAACTTGAAGGTGAACGTGAAGTAACTCTTGGATTTGTAGACTTGCTTCGTGATGATTATATTGAAAAAGACCGTAGTCGTGGAATTTACTTCACGCAAGATTGGGTATCTATGCCAGGTGTATTGCCTGTAGCATCTGGAGGTATTCACGTTTGGCATATGCCTGCTCTTACCGAAATTTTCGGTGATGACTCTGTATTACAGTTTGGTGGCGGTACTTTAGGCCATCCTTGGGGTAATGCACCTGGAGCAGTTGCAAACCGTGTTGCATTAGAAGCATGTGTTCAAGCTCGTAATGAAGGACGTGATCTTGCTCGTGAAGGTAATGACGTAATTCGTGAGGCTACTAAA
>CCALA880
AGACTTACCTACTATACTCCTGATTATGAGACCAAAGAAACCGACATTTTAGCTGCATTCCGCATGACTCCTCAAGCTGGAGTTCCACCCGAAGAAGCAGGCGCTGCTGTAGCAGCAGAATCTTCTACTGGTACATGGACTACTGTTTGGACCGATGGCTTAACTAGTCTAGATCGCTACAAAGGTAGATGCTATGATATTGAACCAGTTCCTGGCGAAGAGAACCAATACATCGTATATGTAGCATATCCTCTAGACCTATTCGAAGAAGGCTCTGTAACCAACTTATTCACCTCTATTGTAGGAAACGTATTTGGCTTCAAAGCACTTCGAGCTTTGCGTTTAGAAGATTTGCGTATTCCTCCAGCTTACTCCAAAACCTTCCAAGGTCCTCCTCATGGTATTCAAGTAGAAAGAGATAAGATCAACAAATATGGACGTCCTTTGCTAGGTTGTACTATTAAACCAAAATTAGGTCTATCTGCAAAAAACTACGGTAGAGCAGTTTATGAAGTTTTACGTGGTGGTTTGGATTTCACTAAAGATGATGAAAACGTAACTTCTCAACCATTCATGCGTTGGAGAGATCGATTCTTGTTCTGTGCTGAAGCAATTTACAAAGCTCAAGCTGAGACTGGAGAAATTAAAGGACATTACTTAAACGCTACTGCAGGTACTTGTGAAGAAATGCTGAAAAGAGCAGAATATGCTAAAGAACTTGGAGTACCTATTGTTATGCATGACTACTTGACAGGTGGCTTTACTGCTAACACCAGTTTGGCTCATTATTGTCGTGATAATGGTCTACTTCTACACATTCACCGTGCTATGCACGCAGTTATTGATAGACAAAAAAATCACGGTATTCATTTCCGTGTACTAGCAAAAGCACTTCGTCTATCCGGTGGAGATCATATTCACTCTGGAACTGTTGTAGGTAAACTTGAAGGTGAACGTGAAGTAACTCTTGGATTTGTAGACTTGCTTCGTGATGACTATATTGAAAAAGACCGTAGTCGTGGAATTTACTTCACGCAAGATTGGGTATCTATGCCAGGTGTATTACCTGTAGCATCTGGAGGTATTCACGTTTGGCATATGCCTGCTCTTACCGAAATTTTCGGTGATGACTCTGTATTACAGTTTGGTGGCGGTACTTTAGGCCATCCTTGGGGTAATGCACCTGGAGCAGTTGCAAACCGTGTTGCATTAGAAGCATGTGTTCAAGCTCGTAATGAAGGACGTGATCTTGCTCGTGAAGGTAATGACGTAATTCGTGAGGCTACCAAA
>5CHO1
AGACTTACCTACTATACTCCTGATTATGAGACCAAAGAAACCGACATTTTAGCTGCATTCCGCATGACTCCTCAAGCTGGAGTACCACCAGAAGAAGCAGGTGCTGCTGTAGCAGCAGAATCTTCTACTGGTACATGGACTACTGTTTGGACCGATGGTCTAACTAGTCTAGATCGCTACAAAGGTAGATGTTATGATATTGAGCCAGTTGCTGGCGAAGAAAACCAATACATTGTATATGTAGCTTACCCTATCGATTTATTCGAAGAAGGCTCTGTAACCAATTTGTTTACCTCTATTGTAGGAAACGTATTTGGATTTAAAGCGCTTCGAGCTTTGCGTTTAGAAGATTTGCGTATTCCTCCAGCTTATTCTAAAACTTTCCAAGGTCCTCCTCATGGTATTCAAGTAGAAAGAGACAAGCTGAACAAATATGGACGTCCTTTGCTAGGTTGTACTATTAAACCTAAATTAGGTTTATCTGCAAAAAACTACGGTAGAGCAGTTTATGAAGTTTTACGTGGTGGCTTGGACTTTACTAAAGATGATGAAAACGTAACTTCTCAACCATTCATGCGTTGGAGAGATCGTTTCTTATTCTGTGCTGAAGCAATTTACAAAGCTCAAGCTGAGACTGGAGAAATTAAAGGACATTACTTAAACGCTACTGCAGGTACTTGCGAGGAAATGCTGAAAAGAGCAGAATATGCTAAAGAGCTTGGAGTACCTATTGTTATGCATGACTATTTAACAGCTGGCTTTACTGCTAATACCACTTTGTCTCTTTATTGTCGTGATAATGGTCTACTTCTACATATCCACCGTGCTATGCATGCAGTTATTGATAGACAAAAAAATCACGGTATTCATTTCCGTGTACTAGCAAAAGCACTTCGTATGTCTGGTGGAGATCATATTCACTCTGGAACTGTTGTAGGTAAACTTGAAGGTGAACGTGGAGTAACTCTTGGATTTGTAGATTTACTTCGTGATGATTATATTGAAAAAGATCGTAGTCGTGGAATTTATTTCACCCAGGATTGGGTATCTATGCCAGGTGTATTGCCTGTAGCATCTGGTGGTATTCACGTTTGGCATATGCCTGCGCTTACCGAAATTTTTGGTGATGACTCTGTATTACAATTTGGTGGCGGTACTTTGGGCCATCCTTGGGGTAATGCACCTGGAGCAGTTGCAAACCGTGTTGCATTAGAAGCATGTGTTCAAGCTCGTAATGAAGGACGTGATCTTGCTCGTGAAGGCAATGACGTAATTCGTGATGCAGCAAAA
>SAG2418
AGACTTACCTACTATACTCCTGATTATGAGACCAAAGAAACCGACATTTTAGCTGCATTCCGCATGACTCCTCAAGCTGGAGTACCACCAGAAGAAGCAGGTGCTGCTGTAGCAGCAGAATCTTCTACTGGTACATGGACTACTGTTTGGACCGATGGTCTAACTAGTCTAGATCGCTACAAAGGTAGATGTTATGATATTGAGCCAGTTGCTGGCGAAGAAAACCAATACATTGTATATGTAGCTTACCCTATCGATTTATTCGAAGAAGGCTCTGTAACCAATTTGTTTACCTCTATTGTAGGAAACGTATTTGGATTTAAAGCGCTTCGAGCTTTGCGTTTAGAAGATTTGCGTATTCCTCCAGCTTATTCTAAAACTTTCCAAGGTCCTCCTCATGGTATTCAAGTAGAAAGAGACAAGCTGAACAAATATGGACGTCCTTTGCTAGGTTGTACTATTAAACCTAAATTAGGTTTATCTGCAAAAAACTACGGTAGAGCAGTTTATGAAGTTTTACGTGGTGGCTTGGACTTTACTAAAGATGATGAAAACGTAACTTCTCAACCATTCATGCGTTGGAGAGATCGTTTCTTATTCTGTGCTGAAGCAATTTACAAAGCTCAAGCTGAAACTGGAGAAATTAAAGGACATTACTTAAACGCTACTGCAGGTACTTGCGACGAAATGCTGAAAAGAGCAGAATATGCTAAAGAGCTTGGAGTACCTATTGTTATGCATGACTATTTAACAGCTGGCTTTACTGCTAATACCACTTTGGCTCTTTATTGTCGTGATAATGGTCTACTTCTACATATCCACCGTGCTATGCATGCAGTTATTGATAGACAAAAAAATCACGGTATTCATTTCCGTGTACTAGCAAAAGCACTTCGTATGTCTGGTGGAGATCATATTCACTCTGGAACTGTTGTAGGTAAACTTGAAGGTGAACGTGGAGTAACTCTTGGATTTGTAGATTTACTTCGTGATGATTATATTGAAAAAGATCGTAGTCGTGGAATTTATTTCACCCAGGATTGGGTATCTATGCCAGGTGTATTGCCTGTAGCATCTGGTGGTATTC-----------------------------------------------------------------------------------------------------------------------------------------------------------------------------------------------------------
>SAG2419
--------CTACTATACTCCTGATTATGAGACCAAAGAAACCGACATTTTAGCTGCATTCCGCATGACTCCTCAAGCTGGAGTTCCACCCGAAGAAGCAGGCGCTGCTGTAGCAGCAGAATCTTCTACTGGTACATGGACTACTGTTTGGACCGATGGCTTAACTAGTCTAGATCGCTACAAAGGTAGATGCTATGATATTGAACCAGTTCCTCGCGAAGAAAACCAATACATTGTATATGTAGCGTATCCTCTAGACCTATTCGAAGAAGGCTCTGTAACCAACTTGTTCACCTCTATTGTAGGAAACGTATTTGGATTCAAAGCACTTCGAGCTCTGCGTTTAGAAGATTTGCGTATTCCTCCAGCTTACTCCAAAACCTTCCAAGGTCCTCCTCATGGTATTCAGGTAGAAAGAGATAAGATCAACAAATATGGACGTCCTTTGCTAGGTTGTACTATTAAACCTAAATTAGGTCTATCTGCAAAAAACTACGGTAGAGCAGTTTATGAAGTTTTACGTGGTGGCTTGGACTTCACTAAAGATGATGAAAACGTAACTTCTCAACCATTCATGCGTTGGAGAGATCGATTCTTGTTCTGTGCTGAAGCAATTTACAAAGCTCAAGCTGAGACTGGAGAAATCAAAGGACATTACTTAAACGCTACTGCAGGTACTTGTGAAGAAATGCTGAAAAGAGCAGAATATGCTAAAGAACTTGGAGTACCTATTGTTATGCATGACTACTTAACAGGTGGTTTTACTGCTAACACCAGTTTGGCTCATTATTGTCGTGATAATGGTCTACTTCTACACATTCACCGTGCTATGCACGCAGTTATTGATAGACAGAAAAATCACGGTATTCATTTCCGTGTACTAGCGAAAGCACTTCGTATGTCCGGTGGAGATCATATTCACTCTGGAACTGTTGTAGGTAAACTTGAAGGTGAACGTGAAGTAACTCTTGGATTTGTAGACTTACTTCGTGATGATTATATTGAAAAAGACCGTAGTCGTGGAATTTACTTCACCCAAGATTGGGTATCTATGCCAGGTGTATTGCCTGTAGCATCTGGTGGTATTCACGTTTGGCATATGCCTGCTCTTACCGAAATTTTCGGTGATGACTCTGTATTACAGTTTGGTGGCGGTACTTTAGGCCATCCTTGGGGTAATGCACCTGGAGCAGTTGCAAACCGTGTTGCATTAGAAGCATGTGTTCAAGCTCGTAATGAAGGACGTGATCTT---------------------------------------
>SAG6981a
AGACTTACCTACTATACTCCTGATTATGAGACCAAAGAAACCGACATTTTAGCTGCATTCCGCATGACTCCTCAAGCTGGAGTTCCACCCGAAGAAGCAGGCGCTGCTGTAGCAGCAGAATCTTCTACTGGTACATGGACTACTGTTTGGACCGATGGCTTAACTAGTCTAGATCGCTACAAAGGTAGATGCTATGATATTGAACCAGTTCCTGGCGAAGAAAACCAATACATTGTATATGTAGCGTATCCTCTAGACCTATTCGAAGAAGGCTCTGTAACCAACTTGTTCACCTCTATTGTAGGAAACGTATTTGGATTCAAAGCACTTCGAGCTCTGCGTTTAGAAGATTTGCGTATTCCTCCAGCTTACTCCAAAACCTTCCAAGGTCCTCCTCATGGTATTCAGGTAGAAAGAGATAAGATCAACAAATATGGACGTCCTTTGCTAGGTTGTACTATTAAACCTAAATTAGGTCTATCTGCAAAAAACTACGGTAGAGCAGTTTATGAAGTTTTACGTGGTGGCTTGGACTTCACTAAAGATGATGAAAACGTAACTTCTCAACCATTCATGCGTTGGAGAGATCGATTCTTGTTCTGTGCTGAAGCAATTTACAAAGCTCAAGCTGAGACTGGAGAAATCAAAGGACATTACTTAAACGCTACTGCAGGTACTTGTGAAGAAATGCTGAAAAGAGCAGAATATGCTAAAGAACTTGGAGTACCTATTGTTATGCATGACTACTTAACAGGTGGTTTTACTGCTAACACCAGTTTGGCTCATTATTGTCGTGATAATGGTCTACTTCTACACATTCACCGTGCTATGCACGCAGTTATTGATAGACAAAAAAATCACGGTATTCATTTCCGTGTACTAGCGAAAGCACTTCGTATGTCCGGTGGAGATCATATTCACTCTGGAACTGTTGTAGGTAAACTTGAAGGTGAACGTGAAGTAACTCTTGGATTTGTAGACTTACTTCGTGATGATTATATTGAAAAAGACCGTAGTCGTGGAATTTACTTCACCCAAGATTGGGTATCTATGCCAGGTGTATTGCCTGTAGCATCTGGTGGTATTCACGTTTGGCATATGCCTGCTCTTACCGAAATTTTCGGTGATGACTCTGTATTACAGTTTGGTGGCGGTACTTTAGGCCATCCTTGGGGTAATGCACCTGGAGCAGTTGCAAACCGTGTTGCATTAGAAGCATGTGTTCAAGCTCGTAATGAAGGACGTGATCTTGCTCGTGAAGGTAATGACGTAATTCGTGAGGCTACCAAA
>UTEX42
CGACTTACCTATTACACTCCTGACTATGAAACTAAGGAAACCGATATCCTTGCTGCATTCCGTATGACTCCTCAACCTGGAGTTCCACCGGAAGAAGCAGGTGCTGCTGTAGCAGCAGAGTCCTCTACTGGTACATGGACTACTGTTTGGACCGATGGTCTTACTAGTCTAGATCGCTACAAAGGTAGATGCTATGATCTTGAACCAGTTCCTGGAGAAGAGAATCAATACATTGCATATATCGCATATCCTCTTGACCTATTCGAAGAAGGTTCTGTAACCAACTTGTTCACCTCTATTGTAGGAAACGTATTTGGATTTAAAGCACTTCGAGCTCTACGTTTAGAAGATTTACGTATTCCTCCAGCTTACTCTAAAACCTTCCAAGGCCCTCCTCATGGTATTCAGGTAGAAAGAGACAAACTAAACAAATATGGACGTCCTTTGCTAGGTTGTACTATTAAACCTAAATTGGGTCTATCTGCAAAAAACTACGGTAGAGCAGTATATGAAGTTCTTCGTGGTGGTTTGGATTTCACTAAAGATGACGAAAACGTAAACTCTCAACCATTTATGCGTTGGAGAGACCGCTTCTTGTTCTGCGCTGAAGCAATCTACAAAGCTCAAGCTGAAACCGGTGAAATTAAAGGACATTACCTAAATGCTACCGCAGGTACTTGTGAAGAGATGATGAAGAGAGCAGAATATGCTAAAGAGCTTGGAGTACCGATTATTATGCACGACTATTTGACAGGTGGTTTTACTGCAAATACCAGTTTGTCTCATTACTGCCGTGACAATGGTCTACTTCTACACATCCACCGTGCTATGCACGCTGTTATTGATAGACAGAAAAATCACGGTATTCATTTCCGTGTACTAGCTAAAGCACTTCGTATGTCCGGTGGAGACCACATTCACTCCGGAACCGTTGTAGGAAAACTTGAAGGTGAACGTCAAGTAACTCTTGGGTTCGTAGATTTGCTACGTGATGATTATATCGAAAAAGATCGTAGTCGTGGAATTTACTTCACTCAAGACTGGGTATCTATGCCTGGTGTTTTGCCTGTAGCATCTGGAGGTATTCATGTTTGGCATATGCCTGCTCTTACCGAAATCTTCGAAGATGACTCTGTGTTGCAGTTCGGTGGTGGTACCTTAGGACATCCTTGGGGTAATGCACCTGGAGCAGTAGCAAACCGTGTTGCATTAGAAGCATGTGTTCAAGCTCGTAATGAAGGTCGTGATCTTGCTCGCGAAGGTAACGATGTACTTCGTCAGGCTTGCAAA
>RS002
AGACTTACTTACTATACTCCTGATTACGAGACCAAAGAAACCGACATTTTAGCTGCATTCCGCATGACTCCTCAAGCTGGAGTTCCACCAGAAGAAGCAGGTGCTGCTGTAGCAGCAGAATCTTCTACTGGTACATGGACTACTGTTTGGACCGATGGTCTAACTAGTCTAGATCGCTACAAAGGTAGATGTTATGATATTGAGCCAGTTGCTGGTGAAGAAAACCAATACATTGTATATGTAGCCTACCCTATCGATTTATTCGAAGAAGGCTCTGTGACCAATTTGTTTACCTCTATTGTAGGAAACGTATTTGGATTTAAAGCGCTTCGAGCTTTGCGTTTGGAAGATTTGCGTATTCCTCCAGCTTATTCCAAAACTTTCCAAGGTCCTCCTCATGGTATTCAAGTAGAAAGAGACAAGCTGAACAAATATGGACGTCCTTTGCTAGGTTGTACTATTAAACCTAAATTAGGTCTATCTGCAAAAAACTACGGTAGAGCAGTTTATGAAGTTTTACGTGGTGGCTTGGACTTTACTAAAGATGATGAAAACGTAACTTCTCAACCATTCATGCGTTGGAGAGATCGTTTCTTATTTTGTGCTGAAGCAATTTACAAAGCTCAAGCTGAGACTGGAGAAATTAAAGGACATTACTTAAACGCTACTGCAGGTACTTGCGACGAAATGCTGAAAAGAGCAGAATATGCTAAAGAGCTTGGAGTACCTATTGTTATGCATGACTATTTAACAGCTGGTTTTACTGCTAATACCACTTTGGCTCTTTATTGTCGTGATAATGGTCTACTTCTACATATCCACCGTGCTATGCATGCAGTTATTGATAGACAAAAAAATCACGGTATTCATTTCCGTGTACTAGCAAAAGCACTTCGTATGTCTGGTGGAGATCATATTCACTCTGGAACTGTTGTAGGTAAACTTGAAGGTGAACGTGGAGTAACTCTTGGATTTGTAGACTTGCTTCGTGATGATTATATTGAAAAAGATCGTAGTCGTGGAATTTATTTCACCCAAGATTGGGTATCTATGCCAGGTGTATTGCCTGTAGCATCTGGTGGTATTCACGTTTGGCATATGCCTGCGCTTACCGAAATTTTTGGTGATGACTCTGTATTACAATTTGGTGGCGGTACTTTAGGCCATCCTTGGGGTAATGCACCTGGAGCAGTTGCAAACCGTGTTGCATTAGAAGCGTGTGTTCAAGCTCGTAATGAAGGACGTGATCTTGCTCGTGAAGGTAATGACGTAATTCGTGATGCAGCAAAA
>RS001
AGACTTACTTACTATACTCCTGATTATGAGACCAAAGAAACCGACATTTTAGCTGCATTCCGCATGACTCCTCAAGCTGGAGTACCACCAGAAGAAGCAGGTGCTGCTGTAGCAGCAGAATCTTCTACTGGTACATGGACTACTGTTTGGACCGATGGTCTAACTAGTCTAGATCGTTACAAAGGTAGATGTTATGATATTGAACCAGTTGCTGGTGAAGAAAACCAATACATTGTATATGTAGCGTACCCTATCGATTTATTCGAAGAAGGCTCTGTAACCAATTTGTTCACCTCTATTGTAGGAAACGTATTTGGATTTAAAGCGCTTCGAGCTTTACGTTTAGAAGATTTGCGTATTCCTCCAGCTTATTCCAAAACTTTCCAAGGTCCTCCTCATGGTATTCAAGTAGAAAGAGACAAGTTGAACAAATATGGTCGTCCTTTGCTAGGTTGTACTATTAAACCTAAATTAGGTCTATCTGCAAAAAACTACGGTAGAGCAGTTTATGAAGTTTTACGTGGTGGCTTGGACTTTACTAAAGATGATGAAAACGTAACTTCTCAACCATTCATGCGTTGGAGAGATCGTTTCTTATTCTGTGCTGAAGCAATTTACAAAGCTCAAGCTGAGACTGGAGAAATTAAAGGACATTACTTAAACGCTACTGCAGGTACTTGCGAAGAAATGCTGAAAAGAGCAGAATATGCTAAAGAGCTTGGAGTACCTATTGTTATGCACGATTATTTGACAGCTGGTTTTACTGCTAATACCACTTTGTCTCTTTATTGTCGTGATAATGGTCTACTTCTACATATCCACCGTGCTATGCATGCAGTTATTGATAGACAAAAAAATCACGGTATTCATTTCCGTGTACTAGCAAAAGCACTTCGTATGTCTGGTGGAGATCATATTCACTCTGGAACTGTTGTAGGTAAACTTGAAGGTGAACGTGGAGTAACTCTTGGATTTGTAGACTTGCTTCGTGATGATTATATTGAAAAAGATCGTAGTCGTGGAATTTATTTCACCCAAGATTGGGTATCTATGCCTGGTGTATTACCTGTAGCATCTGGTGGTATTCACGTTTGGCACATGCCTGCTCTTACCGAAATTTTTGGTGATGACTCTGTATTACAATTTGGTGGCGGTACTTTGGGCCATCCTTGGGGTAATGCACCTGGAGCAGTTGCAAACCGTGTTGCATTAGAAGCATGTGTTCAAGCTCGTAATGAAGGACGTGATCTTGCTCGTGAAGGTAATGATGTAATTCGTGATGCAGCAAGA
>RS003
AGACTTACCTACTATACTCCTGATTATGAGACCAAAGAAACCGACATTTTAGCTGCATTCCGCATGACTCCTCAAGCTGGAGTTCCACCCGAAGAAGCAGGCGCTGCTGTAGCAGCAGAATCTTCTACTGGTACATGGACTACTGTTTGGACCGATGGCTTAACTAGTCTAGATCGCTACAAAGGTAGATGTTATGATATTGAACCAGTTCCTGGCGAAGAGAACCAATACATCGTATATGTAGCGTATCCTCTAGACCTATTCGAAGAAGGCTCTGTAACCAACTTGTTCACCTCTATTGTAGGAAACGTATTTGGATTCAAAGCACTTCGAGCTTTGCGTTTAGAAGATTTACGTATTCCTCCAGCTTACTCCAAAACCTTCCAAGGTCCTCCTCATGGTATTCAAGTAGAAAGAGATAAGATCAACAAATATGGACGTCCTTTGCTAGGTTGTACTATTAAACCTAAATTAGGTCTATCTGCAAAAAACTACGGTAGAGCAGTTTATGAAGTTTTACGTGGTGGTTTGGATTTCACTAAAGATGATGAAAACGTAACTTCTCAACCATTCATGCGTTGGAGAGATCGATTCTTGTTCTGTGCTGAAGCAATTTACAAAGCTCAAGCTGAGACTGGAGAAATCAAAGGACATTACTTAAACGCTACTGCAGGTACTTGTGAAGAAATGCTGAAAAGAGCAGAATATGCTAAAGAACTTGGAGTACCTATTGTTATGCATGACTACTTGACAGGTGGCTTTACTGCTAACACCAGTTTGGCTCATTATTGTCGTGATAATGGTCTACTTCTACACATTCACCGTGCTATGCACGCAGTTATTGATAGACAAAAAAATCACGGTATTCATTTCCGTGTACTAGCAAAAGCACTTCGTCTATCCGGTGGAGATCATATTCACTCTGGAACTGTTGTAGGTAAACTTGAAGGTGAACGTGAAGTAACTCTTGGATTTGTAGACTTGCTTCGTGATGATTATATTGAAAAAGACCGTAGTCGTGGAATTTACTTCACGCAAGATTGGGTATCTATGCCAGGTGTATTGCCTGTAGCATCTGGAGGTATTCACGTTTGGCATATGCCTGCTCTTACCGAAATTTTCGGTGATGACTCTGTATTACAGTTTGGTGGCGGTACTTTAGGCCATCCTTGGGGTAATGCACCTGGAGCAGTTGCAAACCGTGTTGCATTAGAAGCATGTGTTCAAGCTCGTAATGAAGGACGTGATCTTGCTCGTGAAGGTAATGACGTAATTCGTGAGGCTACCAAA
>RS008
AGACTTACCTACTATACTCCTGATTATGAAACCAAAGAAACCGACATTTTAGCTGCATTCCGCATGACTCCTCAAGCTGGAGTTCCACCCGAAGAAGCAGGCGCTGCTGTAGCAGCAGAATCTTCTACTGGTACATGGACTACTGTTTGGACCGATGGCTTAACTAGTCTAGATCGCTACAAAGGTAGATGCTATGATATTGAACCAGTTCCTGGCGAAGAGAACCAATACATCGTATATGTAGCGTATCCTCTAGACCTATTCGAAGAAGGCTCTGTAACCAACTTGTTCACCTCTATTGTAGGAAACGTATTTGGATTCAAAGCACTTCGAGCTTTGCGTTTAGAAGATTTACGTATTCCTCCAGCTTACTCCAAAACCTTCCAAGGTCCTCCTCATGGTATTCAAGTAGAAAGAGATAAGATCAACAAATATGGACGTCCTTTGCTAGGTTGTACTATTAAACCTAAATTGGGTCTATCTGCAAAAAACTACGGTAGAGCAGTTTATGAAGTTTTACGTGGTGGTTTGGATTTCACTAAAGATGATGAAAACGTAACTTCTCAACCATTCATGCGTTGGAGAGATCGATTCTTGTTCTGTGCTGAAGCAATTTACAAAGCTCAAGCTGAAACTGGAGAAATCAAAGGACATTACTTAAACGCTACTGCAGGTACTTGTGAAGAAATGCTGAAAAGAGCAGAATATGCTAAAGAACTTGGAGTACCTATTGTTATGCATGACTACTTAACAGGTGGTTTTACTGCTAACACCAGTTTGGCTCATTATTGTCGTGATAATGGTCTACTTCTACACATTCACCGTGCTATGCACGCAGTTATTGATAGACAAAAAAATCACGGTATTCATTTCCGTGTACTAGCAAAAGCACTTCGTCTATCCGGTGGAGATCATATTCACTCTGGAACTGTTGTAGGTAAACTTGAAGGTGAACGTGAAGTAACTCTTGGATTTGTAGACTTGCTTCGTGATGATTATATTGAAAAAGACCGTAGTCGTGGAATTTACTTCACGCAAGATTGGGTATCTATGCCAGGTGTATTACCTGTAGCATCTGGAGGTATTCACGTTTGGCATATGCCTGCTCTTACCGAAATTTTCGGTGATGACTCTGTATTACAGTTTGGTGGCGGTACTTTAGGCCATCCTTGGGGTAATGCACCTGGAGCAGTTGCAAACCGTGTTGCATTAGAAGCATGTGTTCAAGCTCGTAATGAAGGACGTGATCTTGCTCGTGAAGGTAATGACGTAATTCGTGAGGCTACCAAA
>RS010
AGACTTACCTACTATACTCCTGATTATGAGACCAAAGAAACCGACATTTTAGCTGCATTCCGCATGACTCCTCAAGCTGGAGTTCCACCAGAAGAAGCAGGTGCTGCTGTAGCAGCAGAATCTTCTACTGGTACATGGACTACTGTTTGGACCGATGGTCTAACTAGTCTAGATCGCTACAAAGGTAGATGTTATGATATTGAACCAGTTGCTGGTGAAGAAAACCAATACATTGTATATGTAGCGTACCCTATCGATTTATTCGAAGAAGGCTCTGTAACCAATTTGTTTACCTCTATTGTAGGAAACGTATTTGGATTTAAAGCGCTTCGAGCTTTACGTTTGGAAGATTTGCGTATTCCTCCAGCTTATTCCAAAACTTTCCAAGGTCCTCCTCATGGTATTCAAGTAGAAAGAGACAAGTTGAACAAATATGGACGTCCTTTGCTAGGTTGTACTATTAAACCTAAATTAGGTCTATCTGCAAAAAACTACGGTAGAGCAGTTTATGAAGTTTTACGTGGTGGCTTGGACTTTACTAAAGATGATGAAAACGTAACTTCTCAACCATTCATGCGTTGGAGAGATCGTTTCTTATTCTGTGCTGAAGCAATTTACAAAGCTCAAGCTGAAACTGGAGAAATTAAAGGACATTACTTAAACGCTACTGCAGGTACTTGCGACGAAATGCTGAAAAGAGCAGAATATGCTAAAGAGCTTGGAGTACCTATTGTTATGCACGACTATTTAACAGCTGGTTTTACTGCTAATACCACTTTGGCTCTTTATTGTCGTGATAATGGTCTACTTCTACATATCCACCGTGCTATGCATGCAGTTATTGATAGACAAAAAAATCACGGTATTCATTTCCGTGTACTAGCAAAAGCACTTCGTATGTCTGGTGGAGATCATATTCACTCTGGAACTGTTGTAGGTAAACTTGAAGGTGAACGTGGAGTAACTCTTGGATTTGTAGACTTGCTTCGTGATGATTATATTGAAAAAGATCGTAGTCGTGGAATTTATTTCACCCAAGATTGGGTATCTATGCCAGGTGTACTACCTGTAGCATCTGGTGGTATTCACGTTTGGCATATGCCTGCTCTTACCGAAATTTTTGGTGATGATTCTGTATTACAATTTGGTGGCGGTACTTTAGGCCATCCTTGGGGTAATGCACCTGGAGCAGTTGCAAACCGTGTTGCATTAGAAGCGTGTGTTCAAGCTCGTAATGAAGGACGTGATCTTGCTCGTGAAGGTAATGACGTAATTCGTGATGCAGCAAGA
>RS011
AGACTTACCTACTATACTCCTGATTATGAGACCAAAGAAACCGACATTTTAGCTGCATTCCGCATGACTCCTCAAGCTGGAGTACCACCAGAAGAAGCAGGTGCTGCTGTAGCAGCAGAATCTTCTACTGGTACATGGACTACTGTTTGGACCGATGGTCTAACTAGTCTAGATCGCTACAAAGGTAGATGTTATGATATTGAGCCAGTTGCTGGCGAAGAAAACCAATACATTGTATATGTAGCTTACCCTATCGATTTATTCGAAGAAGGCTCTGTAACCAATTTGTTTACCTCTATTGTAGGAAACGTATTTGGATTTAAAGCGCTTCGAGCTTTGCGTTTAGAAGATTTGCGTATTCCTCCAGCTTATTCTAAAACTTTCCAAGGTCCTCCTCATGGTATTCAAGTAGAAAGAGACAAGCTGAACAAATATGGACGTCCTTTGCTAGGTTGTACTATTAAACCTAAATTAGGTTTATCTGCAAAAAACTACGGTAGAGCAGTTTATGAAGTTTTACGTGGTGGCTTGGACTTTACTAAAGATGATGAAAACGTAACTTCTCAACCATTCATGCGTTGGAGAGATCGTTTCTTATTCTGTGCTGAAGCAATTTACAAAGCTCAAGCTGAGACTGGAGAAATTAAAGGACATTACTTAAACGCTACTGCAGGTACTTGCGACGAAATGCTGAAAAGAGCAGAATATGCTAAAGAGCTTGGAGTACCTATTGTTATGCATGACTATTTAACAGCTGGCTTTACTGCTAATACAACTTTGGCTCTTTATTGTCGTGATAATGGTCTACTTCTACATATCCACCGTGCTATGCATGCAGTTATTGATAGACAAAAAAATCACGGTATTCATTTCCGTGTACTAGCAAAAGCACTTCGTATGTCTGGTGGAGATCATATTCACTCTGGAACTGTTGTAGGTAAACTTGAAGGTGAACGTGGAGTAACTCTTGGATTTGTAGACTTGCTTCGTGATGATTATATTGAAAAAGATCGTAGTCGTGGAATTTATTTCACCCAAGATTGGGTATCTATGCCAGGTGTATTGCCTGTAGCATCTGGTGGTATTCACGTTTGGCATATGCCTGCGCTTACCGAAATTTTTGGTGATGACTCTGTATTACAATTTGGTGGCGGTACTTTGGGCCATCCTTGGGGTAATGCACCTGGAGCAGTTGCAAACCGTGTTGCATTAGAAGCGTGTGTTCAAGCTCGTAATGAAGGACGTGATCTTGCTCGTGAAGGCAATGACGTAATTCGTGATGCAGCAAAA
>RS012
AGACTTACCTACTATACTCCTGATTATGAGACCAAAGAAACCGACATTTTAGCTGCATTCCGCATGACTCCTCAAGCTGGAGTTCCACCCGAAGAAGCAGGCGCTGCTGTAGCAGCAGAATCTTCTACTGGTACATGGACTACTGTTTGGACCGATGGCTTAACTAGTCTAGATCGCTACAAAGGTAGATGCTATGATATTGAACCAGTTCCTGGCGAAGAGAACCAATACATCGTATATGTAGCATATCCTCTAGACCTATTCGAAGAAGGCTCTGTAACCAACTTATTCACCTCTATTGTAGGAAACGTATTTGGCTTCAAAGCACTTCGAGCTTTGCGTTTAGAAGATTTGCGTATTCCTCCAGCTTACTCCAAAACCTTCCAAGGTCCTCCTCATGGTATTCAAGTAGAAAGAGATAAGATCAACAAATATGGACGTCCTTTGCTAGGTTGTACTATTAAACCTAAATTAGGTCTATCTGCAAAAAACTACGGTAGAGCAGTTTATGAAGTTTTACGTGGTGGTTTGGATTTCACTAAAGATGATGAAAACGTAACTTCTCAACCATTCATGCGTTGGAGAGATCGATTCTTGTTCTGTGCTGAAGCAATTTACAAAGCTCAAGCTGAGACTGGAGAAATTAAAGGACATTACTTAAACGCTACTGCAGGTACTTGTGAAGAAATGCTGAAAAGAGCAGAATATGCTAAAGAACTTGGAGTACCTATTGTTATGCATGACTACTTGACAGGTGGCTTTACTGCTAACACCAGTTTGGCTCATTATTGTCGTGATAATGGTCTACTTCTACACATTCACCGTGCTATGCACGCAGTTATTGATAGACAAAAAAATCACGGTATTCATTTCCGTGTACTAGCAAAAGCACTTCGTCTATCCGGTGGAGATCATATTCACTCTGGAACTGTTGTAGGTAAACTTGAAGGTGAACGTGAAGTAACTCTTGGATTTGTAGACTTGCTTCGTGATGACTATATTGAAAAAGACCGTAGTCGTGGAATTTACTTCACGCAAGATTGGGTATCTATGCCAGGTGTATTACCTGTAGCATCTGGAGGTATTCACGTTTGGCATATGCCTGCTCTTACCGAAATTTTCGGTGATGACTCTGTATTACAGTTTGGTGGCGGTACTTTAGGCCATCCTTGGGGTAATGCACCTGGAGCAGTTGCAAACCGTGTTGCATTAGAAGCATGTGTTCAAGCTCGTAATGAAGGACGTGATCTTGCTCGTGAAGGTAATGACGTAATTCGTGAGGCTACCAAA
>RS013
AGACTTACCTACTATACTCCTGATTATGAGACCAAAGAAACCGACATTTTAGCTGCATTCCGCATGACTCCTCAAGCTGGAGTTCCACCCGAAGAAGCAGGCGCTGCTGTAGCAGCAGAATCTTCTACTGGTACATGGACTACTGTTTGGACCGATGGCTTAACTAGTCTAGATCGCTACAAAGGTAGATGCTATGATATTGAACCAGTTCCTGGCGAAGAAAACCAATACATTGTATATGTAGCGTATCCTCTAGACCTATTCGAAGAAGGCTCTGTAACCAACTTGTTCACCTCTATTGTAGGAAACGTATTTGGATTCAAAGCACTTCGAGCTCTGCGTTTAGAAGATTTGCGTATTCCTCCAGCTTATTCCAAAACCTTCCAAGGTCCTCCTCATGGTATTCAGGTAGAAAGAGATAAGATCAACAAATATGGACGTCCTTTGCTAGGTTGTACTATTAAACCTAAATTAGGTCTATCTGCAAAAAACTACGGTAGAGCAGTTTATGAAGTTTTACGTGGTGGCTTGGACTTCACTAAAGATGATGAAAACGTAACTTCTCAACCATTTATGCGTTGGAGAGATCGATTCTTGTTCTGTGCTGAAGCAATTTACAAAGCTCAAGCTGAGACTGGAGAAATCAAAGGACATTACTTAAACGCTACTGCAGGTACTTGTGAAGAAATGCTGAAAAGAGCAGAATATGCTAAAGAACTTGGAGTACCTATTGTTATGCATGACTACTTAACAGGTGGTTTTACTGCTAACACCAGTTTGGCTCATTATTGTCGTGATAATGGTCTACTTCTACACATTCACCGTGCTATGCACGCAGTTATTGATAGACAGAAAAATCACGGTATTCATTTCCGTGTACTAGCGAAAGCACTTCGTATGTCCGGTGGAGATCATATTCACTCTGGAACTGTTGTAGGTAAACTTGAAGGTGAACGTGAAGTAACTCTTGGATTTGTAGACTTACTTCGTGATGATTATATTGAGAAAGACCGTAGTCGTGGAATTTACTTCACCCAAGATTGGGTATCTATGCCAGGTGTATTGCCTGTAGCATCTGGTGGTATTCACGTTTGGCATATGCCTGCTCTTACCGAAATTTTCGGTGATGACTCTGTATTACAGTTTGGTGGCGGTACTTTAGGCCATCCTTGGGGTAATGCACCTGGAGCAGTTGCAAACCGTGTTGCATTAGAAGCATGTGTTCAAGCTCGTAATGAAGGACGTGATCTTGCTCGTGAAGGTAATGACGTAATTCGTGAGGCTACCAAA
>UTCC136
CGACTTACCTATTACACTCCTGACTATGAAACTAAGGAAACCGATATCCTTGCTGCATTCCGTATGACTCCTCAACCTGGAGTTCCACCGGAAGAAGCAGGTGCTGCTGTAGCAGCAGAGTCCTCTACTGGTACATGGACTACTGTTTGGACCGATGGTCTTACTAGTCTAGATCGCTACAAAGGTAGATGCTATGATCTTGAACCAGTTCCTGGAGAAGAGAATCAATACATTGCATATATTGCATATCCTCTTGACCTATTCGAAGAAGGTTCTGTAACCAACTTGTTCACCTCTATTGTAGGAAACGTATTTGGATTTAAAGCACTTCGAGCTCTACGTTTAGAAGATTTACGTATTCCTCCAGCTTACTCTAAAACCTTCCAAGGCCCTCCTCATGGTATTCAGGTAGAAAGAGACAAACTAAACAAATATGGACGTCCTTTGCTAGGTTGTACTATTAAACCTAAATTGGGTCTATCTGCAAAAAACTACGGTAGAGCAGTATATGAAGTTCTTCGTGGTGGTTTGGATTTCACTAAAGATGACGAAAACGTAAACTCTCAACCATTTATGCGTTGGAGAGACCGCTTCTTGTTCTGCGCTGAAGCAATCTACAAAGCTCAAGCTGAAACCGGTGAAATTAAAGGACATTACCTAAATGCTACCGCAGGTACTTGTGAAGAGATGATGAAGAGAGCAGAATATGCTAAAGAGCTTGGAGTACCGATTATTATGCACGACTATTTGACAGGTGGCTTTACTGCAAATACCAGTTTGTCTCATTACTGCCGTGACAATGGTCTACTTCTACATATCCACCGTGCTATGCACGCTGTTATTGATAGACAGAAAAATCACGGTATTCATTTCCGTGTACTAGCTAAAGCACTTCGTATGTCCGGTGGAGACCACATTCACTCCGGAACCGTTGTAGGAAAACTTGAAGGTGAACGTCAAGTAACTCTTGGGTTCGTAGATTTGCTACGTGATGATTATATCGAAAAAGATCGTAGTCGTGGAATTTACTTCACTCAAGACTGGGTATCTATGCCTGGTGTTTTGCCTGTAGCATCTGGAGGTATTCATGTTTGGCATATGCCTGCTCTTACCGAAATCTTCGAAGATGACTCTGTTTTGCAGTTCGGTGGTGGTACCTTAGGACATCCTTGGGGTAATGCACCTGGAGCAGTAGCAAACCGTGTTGCATTAGAAGCATGTGTTCAAGCTCGTAATGAAGGTCGTGATCTTGCTCGCGAAGGTAACGATGTACTTCGTCAGGCTTGCAAA
>Canoe
---------------------------------------------------------------------------------GTACCACCAGAAGAAGCAGGTGCTGCTGTAGCAGCAGAATCTTCTACTGGTACATGGACTACTGTTTGGACCGATGGTCTAACTAGTCTAGATCGCTACAAAGGTAGATGTTATGATATTGAGCCAGTTGCTGGCGAAGAAAACCAATACATTGTATATGTAGCTTACCCTATCGATTTATTCGAAGAAGGCTCTGTAACCAATTTGTTTACCTCTATTGTAGGAAACGTATTTGGATTTAAAGCGCTTCGAGCTTTGCGTTTAGAAGATTTGCGTATTCCTCCAGCTTATTCTAAAACTTTCCAAGGTCCTCCTCATGGTATTCAAGTAGAAAGAGACAAGCTGAACAAATATGGACGTCCTCTGCTAGGTTGTACTATTAAACCTAAATTAGGTCTATCTGCAAAAAACTACGGTAGAGCAGTTTATGAAGTTTTACGTGGTGGCTTGGACTTTACTAAAGATGATGAGAACGTAACTTCTCAACCATTCATGCGTTGGAGAGATCGTTTCTTATTCTGTGCTGAAGCAATTTACAAAGCTCAAGCTGAGACTGGAGAAATTAAAGGACATTACTTAAACGCTACTGCAGGTACTTGCGACGAAATGCTGAAAAGAGCAGAATATGCTAAAGAGCTTGGAGTACCAATTGTTATGCATGACTATTTAACAGCTGGCTTTACTGCTAATACCACTTTGGCTCTTTATTGTCGTGATAATGGTCTACTTCTACATATCCACCGT---------------------------------------------------------------------------------------------------------------------------------------------------------------------------------------------------------------------------------------------------------------------------------------------------------------------------------------------------------------------------------------------------------------------------------------------------------------------------------
>Eglinton
---------------------------------------------------------------------------------------------------------------------------------------------------------------CTAACTAGTCTAGATCGCTACAAAGGTAGATGCTATGATATTGAGCCAGTTGCTGGCGAAGAAAACCAATACATTGTATATGTAGCTTACCCTATCGATTTATTCGAAGAAGGCTCTGTAACCAATTTATTTACCTCTATTGTAGGAAACGTATTTGGATTTAAAGCGCTTCGAGCTTTGCGTTTAGAAGATTTGCGTATTCCTCCAGCTTATTCCAAACCTTTCCAAGGTCCTCCTCATGGTATTCAAGTAGAAAGAGACAAGCTCAACAAATATGGACGTCCTTTGCTAGGTTGTACTATTAAACCTAAATTAGGTCTATCTGCAAAAAACTACGGTAGAGCAGTTTATGAAGTTTTACGTGGTGGCTTGGACTTTACTAAAGATGATGAGAACGTAACTTCTCAACCATTCATGCGTTGGAGAGATCGTTTCTTATTCTGTGCTGAAGCAATTTACAAAGCTCAAGCTGAGACTGGAGAAATTAAAGGACATTACTTAAACGCTACTGCAGGTACTTGCGACGAAATGCTGAAAAGAGCAGAATATGCTAAA------------------------------------------------------------------------------------------------------------------------------------------------------------------------------------------------------------------------------------------------------------------------------------------------------------------------------------------------------------------------------------------------------------------------------------------------------------------------------------------------------------------------------------------------------------------------------------------------
>JH0453
AGACTTACCTACTATACTCCTGATTATGAGACCAAAGAAACCGACATTTTAGCTGCATTCCGCATGACTCCTCAAGCTGGAGTACCACCAGAAGAAGCAGGTGCTGCTGTAGCAGCAGAATCTTCTACTGGTACATGGACTACTGTTTGGACCGATGGTCTAACTAGTCTAGATCGCTACAAAGGTAGATGTTATGATATTGAGCCAGTTGCTGGCGAAGAAAACCAATACATTGTATATGTAGCTTACCCTATCGATTTATTCGAAGAAGGCTCTGTAACCAATTTGTTTACCTCTATTGTAGGAAACGTATTTGGATTTAAAGCGCTTCGAGCTTTGCGTTTAGAAGATTTGCGTATTCCTCCAGCTTATTCTAAAACTTTCCAAGGTCCTCCTCATGGTATTCAAGTAGAAAGAGACAAGCTGAACAAATATGGACGTCCTTTGCTAGGTTGTACTATTAAACCTAAATTAGGTCTATCTGCAAAAAACTACGGTAGAGCAGTTTATGAAGTTTTACGTGGTGGCTTGGACTTTACTAAAGATGATGAAAACGTAACTTCTCAACCATTCATGCGTTGGAGAGATCGTTTCTTATTCTGTGCTGAAGCAATTTACAAAGCTCAAGCTGAGACTGGAGAAATTAAAGGACATTACTTAAACGCTACTGCAGGTACTTGCGACGAAATGCTGAAAAGAGCAGAATATGCTAAAGAGCTTGGAGTACCTATTGTTATGCATGACTATTTAACAGCTGGCTTTACTGCTAATACCACTTTGGCTCTTTATTGTCGTGATAATGGTCTACTTCTACATATCCACCGTGCTATGCATGCAGTTATTGATAGACAAAAAAATCACGGTATTCATTTCCGTGTACTAGCAAAAGCACTTCGTATGTCTGGTGGAGATCATATTCACTCTGGAACTGTTGTAGGTAAACTTGAAGGTGAACGTGGAGTAACTCTTGGATTTGTAGATTTACTTCGTGATGATTATATTGAAAAAGATCGTAGTCGTGGAATTTATTTCACCCAAGATTGGGTATCTATGCCAGGTGTATTGCCTGTAGCATCTGGTGGTATTCACGTTTGGCATATGCCTGCGCTTACCGAAATTTTTGGTGATGATTCTGTATTACAATTTGGTGGCGGTACTTTGGGCCATCCTTGGGGTAATGCACCTGGAGCAGTTGCAAACCGTGTTGCATTAGAAGCGTGTGTTCAAGCTCGTAATGAAGGACGTGATCTTGCTCGTGAAGGCAATGACGTAATTCGTGATGCAGCAAAA
>Mataura
---------------------------------------------------------TTCCGTATGACTCCTCAAGCTGGAGTACCACCAGAAGAAGCAGGTGCTGCTGTAGCAGCAGAATCTTCTACTGGTACATGGACTACTGTTTGGACCGATGGTCTAACTAGTCTAGATCGCTACAAAGGTAGATGTTATGATATTGAGCCAGTTGCTGGCGAAGAAAACCAATACATTGTATATGTAGCTTACCCTATCGATTTATTCGAAGAAGGCTCTGTAACCAATTTGTTTACCTCTATTGTAGGAAACGTATTTGGATTTAAAGCGCTTCGAGCTTTGCGTTTAGAAGATTTGCGTATTCCTCCAGCTTATTCTAAAACTTTCCAAGGTCCTCCTCATGGTATTCAAGTAGAAAGAGACAAGCTGAACAAATATGGACGTCCTTTGCTAGGTTGTACTATTAAACCTAAATTAGGTTTATCTGCAAAAAACTACGGTAGAGCAGTTTATGAAGTTTTACGTGGTGGCTTGGACTTTACTAAAGATGATGAAAACGTAACTTCTCAACCATTCATGCGTTGGAGAGATCGTTTCTTATTCTGTGCTGAAGCAATTTACAAAGCTCAAGCTGAGACTGGAGAAATTAAAGGACATTACTTAAACGCTACTGCAGGTACTTGCGACGAAATGCTGAAAAGAGCAGAATATGCTAAAGAGCTTGGAGTACCTATTGTTATGCATGACTATTTAACAGCTGGCTTTACTGCTAATACCACTTTGGCTCTTTATTGTCGTGATAATGGTCTACTTCTACATATCCACCGTGCGATG---------------------------------------------------------------------------------------------------------------------------------------------------------------------------------------------------------------------------------------------------------------------------------------------------------------------------------------------------------------------------------------------------------------------------------------------------------------------------
>UTEXLB45
AGACTTACCTACTATACTCCTGATTATGAGACCAAAGAAACCGACATTTTAGCTGCATTCCGCATGACTCCTCAAGCTGGAGTTCCACCAGAAGAAGCAGGTGCTGCTGTAGCAGCAGAATCTTCTACTGGTACATGGACTACTGTTTGGACCGATGGTCTAACTAGTCTAGATCGCTATAAAGGTAGATGTTATGATATTGAGCCAGTTGCTGGTGAAGAAAACCAATACATTGCATATGTAGCGTACCCTATCGATTTATTCGAAGAAGGCTCTGTAACCAATTTGTTTACCTCTATTGTAGGTAACGTATTTGGATTTAAAGCGCTTCGAGCTTTGCGTTTGGAAGATTTGCGTATTCCTCCAGCTTATTCCAAAACTTTCCAAGGTCCTCCTCATGGTATTCAAGTAGAAAGAGACAAGCTGAACAAATATGGCCGTCCTTTGCTAGGTTGTACTATTAAACCTAAATTAGGTCTATCTGCAAAAAACTACGGTAGAGCAGTTTATGAGTTTTTACGTGGTGGCTTGGAACTTACTAAAGATGATGAAAACGTAACTTCTCAACCATTCATGCGTTGGAGAGATCGTTTCTTATTCTGTGCTGAAGCAATTTACAAAGCTCAAGCTGAGACTGGAGAAATTAAAGGACATTACTTAAACGCTACTGCAGGTACTTGCGAGGAAATGCTGAAAAGAGCAGAATATGCTAAAGAGCTTGGAGTACCTATTGTTATGCATGACTATTTAACAGCTGGCTTTACTGCTAATACCACTTTGTCTCTTTATTGTCGTGATAATGGTCTACTTCTACATATCCACCGTGCTATGCATGCAGTTATTGATAGACAAAAAAATCACGGTATTCATTTCCGTGTACTAGCAAAAGCACTTCGTATGTCTGGTGGAGACCATATTCACTCTGGAACTGTTGTAGGTAAACTTGAAGGTGAACGTGGAGTAACTCTTGGATTTGTAGACTTGCTTCGTGATGATTATATTGAAAAAGATCGTAGTCGTGGAATTTATTTCACTCAAGATTGGGTATCTATGCCTGGTGTATTGCCTGTAGCATCTGGTGGTATTCACGTTTGGCATATGCCTGCGCTTACCGAAATTTTTGGTGATGACTCTGTATTACAATTTGGTGGCGGTACTTTAGGCCATCCTTGGGGTAATGCACCTGGAGCAGTTGCAAACCGTGTTGCATTAGAAGCTTGTGTTCAAGCTCGTAATGAAGGACGTGATCTTGCTCGTGAAGGTAATGACGTAATTCGTGATGCAGCAAAA
